# Supplementary material for: Knowledge, attitude, and practice of nurses towards frailty syndrome: a multicenter cross-sectional survey in Fujian Province, China
Source: Front Med (Lausanne). 2026 Feb 11;13:1659941. doi: 10.3389/fmed.2026.1659941 (PMC12932247; doi:10.3389/fmed.2026.1659941)
Supplement: Supplementary Material 1 — Completed STROBE statement checklist. [file Table_1.xlsx]

## Sheet: Sheet1
Item No	Section/Topic	Item Recommendation	Location in Manuscript
1	Title and Abstract	(a) Indicate the study’s design with a commonly used term in the title or the abstract	Title; Abstract (Methods) +1
		(b) Provide in the abstract an informative and balanced summary of what was done and what was found	Abstract
2	Introduction	Explain the scientific background and rationale for the investigation being reported	INTRODUCTION
3	Objectives	State specific objectives, including any prespecified hypotheses	INTRODUCTION (last paragraph)
4	Methods	Present key elements of study design early in the paper	STUDY DESIGN AND METHODS (paragraph 1) +2
5	Setting	Describe the setting, locations, and relevant dates, including periods of recruitment, exposure, follow-up, and data collection	Participants and Setting +1
6	Participants	Give the eligibility criteria, and the sources and methods of selection of participants	Participants and Setting
7	Variables	Clearly define all outcomes, exposures, predictors, potential confounders, and effect modifiers	Questionnaire Design ; Data Analysis +1
8	Data sources/ measurement	Give sources of data and details of methods of assessment (measurement)	Participants and Setting; Questionnaire Design +1
9	Bias	Describe any efforts to address potential sources of bias	Participants and Setting; Limitations +2
10	Study size	Explain how the study size was arrived at	Participants and Setting
11	Quantitative variables	Explain how quantitative variables were handled in the analyses	Data Analysis
12	Statistical methods	(a) Describe all statistical methods, including those used to control for confounding	Data Analysis
		(b) Describe any methods used to examine subgroups and interactions	Data Analysis
		(c) Explain how missing data were addressed	Participants and Setting
		(d) Describe analytical methods taking account of sampling strategy	Data Analysis
13	Results	(a) Report numbers of individuals at each stage of study	RESULTS (paragraph 1); Figure 1 (Flow Diagram) +1
		(b) Give reasons for non-participation at each stage	RESULTS (paragraph 1); Figure 1 +1
		(c) Consider use of a flow diagram	Figure 1
14	Descriptive data	(a) Give characteristics of study participants and information on exposures and potential confounders	Table 1
		(b) Indicate number of participants with missing data	Participants and Setting
15	Outcome data	Report numbers of outcome events or summary measures	RESULTS (Nurses’ Practice) ; Table 3 +1
16	Main results	(a) Give unadjusted estimates and confounder-adjusted estimates and their precision (e.g., 95% CI)	Table 5; Predictive factors for nursing practice behaviors +1
		(b) Report category boundaries when continuous variables were categorized	Questionnaire Design ; Table 4 +1
17	Other analyses	Report other analyses done—eg analyses of subgroups and interactions	Differences in Knowledge and Attitude scores... ; Table 4 +1
18	Discussion	Summarise key results with reference to study objectives	DISCUSSION
19	Limitations	Discuss limitations of the study, taking into account sources of potential bias	Limitations
20	Interpretation	Give a cautious overall interpretation of results	DISCUSSION
21	Generalisability	Discuss the generalisability (external validity) of the study results	Limitations +1
22	Other information	Give the source of funding and the role of the funders	Acknowledgements
