# Supplementary material for: Knowledge, attitude, and practice of nurses towards frailty syndrome: a multicenter cross-sectional survey in Fujian Province, China
Source: Front Med (Lausanne). 2026 Feb 11;13:1659941. doi: 10.3389/fmed.2026.1659941 (PMC12932247; doi:10.3389/fmed.2026.1659941)
Supplement: Supplementary Material 2 — Questionnaire design, scoring criteria, and item explanations. [file Table_2.xls]

## Sheet: Sheet1
Knowledge (9 items)
No.	Question	Options	Correct Answer
1	Is frailty a major factor in the functional decline and death of the older adults?	A. Yes B. No	A
2	Which of the following statements about frailty is incorrect?	A. Frailty in older adults is primarily characterized by sarcopenia B. Frailty is irreversible C. Frailty covers multi-system homeostasis impairment D. Frailty leads to a non-specific state of decreased physiological reserves and reduced resilience to stress	B
3	Which of the following is NOT included in the Comprehensive Geriatric Assessment (CGA)?	A. Physiology B. Cognition C. Psychological and social adaptation D. Economic situation and quality of life	D
4	Which statement about the Comprehensive Geriatric Assessment for older adults is incorrect?	A. CGA should involve a multidisciplinary team including geriatricians, rehabilitation specialists, and nurses B. It is recommended that comprehensive hospitals, geriatric specialty hospitals, and community health centers conduct detailed CGA work and outpatient services C. Rapid comprehensive assessments are used in long-term care facilities and community health centers to screen for geriatric s…	B
5	What are the uncontrollable risk factors for frailty?	A. Ageing B. Genetics C. Diseases D. Socioeconomic conditions E. Malnutrition	ABC
6	What are the controllable risk factors for frailty?	A. Unhealthy lifestyles B. Diseases C. Social conditions D. Anxiety, depression, sleep disorders E. Lifelong health management	ABCDE
7	What are the general recommendations for frailty prevention?	A. Systematic health education B. Enhancing social support and health management for older adults C. Regular comprehensive assessments for older adults D. Healthy lifestyle E. Personalized nutritional interventions F. Physical exercise G. Cognitive training H. Fall prevention I. Mental health J. Management of multimorbidity and polypharmacy	ABCDEFGHIJ
8	What aspects should be covered in systematic health education for aging syndrome?	A. Public health knowledge dissemination B. Guidance on proper diet C. Encouragement for the older adults to quit smoking and limit alcohol D. Proper medication knowledge dissemination E. Establishment of health records	ABCDE
9	What does the rapid comprehensive assessment process include?	A. FRAIL frailty scale B. Short Nutritional Assessment Questionnaire (SNAQ) C. Sarcopenia screening (SARC-F) D. Mini-Mental State Examination (MMSE) E. Borg 6-20 Rating of Perceived Exertion Scale F. KCCQ Quality of Life Score	ABCD
Attitude (5 items)
No.	Question	Options
1	The prevention of frailty syndrome is very important.	A. Strongly disagree B. Disagree C. Agree D. Strongly agree
2	The prevention of frailty syndrome is an important part of nursing work.	A. Strongly disagree B. Disagree C. Agree D. Strongly agree
3	I am willing to participate in work related to the prevention of frailty.	A. Strongly disagree B. Disagree C. Agree D. Strongly agree
4	Nurses should actively conduct dynamic assessments of patients for frailty syndrome.	A. Strongly disagree B. Disagree C. Agree D. Strongly agree
5	I support that the progression of frailty in older patients is related to the quality of nursing care.	A. Strongly disagree B. Disagree C. Agree D. Strongly agree
Behavior (rated on a scale of 1-4)
No.	Question	Scale
1	Assessing the risk of frailty in admitted patients:	1: Never 2: Occasionally 3: Often 4: Always
2	Participating in health education activities related to frailty or sarcopenia for older patients:	1: Never 2: Occasionally 3: Often 4: Always
3	Preventing fall risks in admitted older patients:	1: Never 2: Occasionally 3: Often 4: Always
4	Guiding older patients regarding mental health:	1: Never 2: Occasionally 3: Often 4: Always
5	Educating older patients about physical exercise:	1: Never 2: Occasionally 3: Often 4: Always
6	Intervening with healthy lifestyles and nutritional support for older patients:	1: Never 2: Occasionally 3: Often 4: Always
7	Providing nursing care for older patients with multiple underlying diseases:	1: Never 2: Occasionally 3: Often 4: Always
